# Supplementary material for: Detecting transposable elements in long-read genomes using sTELLeR
Source: Bioinformatics. 2024 Nov 18;40(11):btae686. doi: 10.1093/bioinformatics/btae686 (PMC11601167; doi:10.1093/bioinformatics/btae686)
Supplement: btae686_Supplementary_Data [file btae686_supplementary_data.zip]

Archive with 2 entries (2 files):
- sTELLeR_SupplementaryFile1.docx
- Supplementary_Table1.docx
